# Supplementary material for: Identification of Potential Key Genes in Prostate Cancer with Gene Expression, Pivotal Pathways and Regulatory Networks Analysis Using Integrated Bioinformatics Methods
Source: Genes (Basel). 2022 Apr 8;13(4):655. doi: 10.3390/genes13040655 (PMC9030534; doi:10.3390/genes13040655)
Supplement: Supplementary file 1 [file genes-13-00655-s001.zip]

Archive with 9 entries (9 files):
- Supplimentary file/Supplement file S14.xlsx
- Supplimentary file/Supplementary file S 15.xlsx
- Supplimentary file/Supplementary file S 2.pdf
- Supplimentary file/Supplementary file S 3.pdf
- Supplimentary file/Supplementary file S12.xlsx
- Supplimentary file/Supplementary File S4-S7.xlsx
- Supplimentary file/Supplementary file S8-S11.xlsx
- Supplimentary file/Supplimentary file S 1.xlsx
- Supplimentary file/Supplimentary file S 13.xlsx
